# Supplementary material for: Welding Fumes in a Chinese Shipyard: Exposure Characteristics and Occupational Health Risk Assessment
Source: Toxics. 2026 Mar 16;14(3):259. doi: 10.3390/toxics14030259 (PMC13030628; doi:10.3390/toxics14030259)
Supplement: Supplementary file 1 [file toxics-14-00259-s001.zip]

Archive with 1 entries (1 files):
- toxics-4150100-supplementary.pdf
